# Supplementary material for: Effect of Tube Diameters and Functional Groups on Adsorption and Suspension Behaviors of Carbon Nanotubes in Presence of Humic Acid
Source: Nanomaterials (Basel). 2022 May 7;12(9):1592. doi: 10.3390/nano12091592 (PMC9100522; doi:10.3390/nano12091592)
Supplement: Supplementary file 1 [file nanomaterials-12-01592-s001.zip]

Archive with 1 entries (1 files):
- nanomaterials-1684545-supplementary.pdf
